# Supplementary material for: Identification of Immunoglobulin Gene Rearrangement Biomarkers in Multiple Myeloma through cfDNA-Based Liquid Biopsy Using tchDNA-Seq
Source: Cancers (Basel). 2023 May 25;15(11):2911. doi: 10.3390/cancers15112911 (PMC10251986; doi:10.3390/cancers15112911)
Supplement: Supplementary file 1 [file cancers-15-02911-s001.zip]

Archive with 2 entries (2 files):
- Supp.TableS1_perspective.pdf
- Supp.TableS2_perspective.pdf
